# Supplementary material for: The healthy ageing gene expression signature for Alzheimer’s disease diagnosis: a random sampling perspective
Source: Genome Biol. 2018 Jul 25;19:97. doi: 10.1186/s13059-018-1481-6 (PMC6060554; doi:10.1186/s13059-018-1481-6)
Supplement: Supplementary file 2 — Code. This R code can be used to generate all figures presented in this correspondence. (TGZ 81 kb) [file 13059_2018_1481_MOESM2_ESM.tgz]

Archive with 13 entries (9 files):
- BMC-randomSampling
- BMC-randomSampling/README
- BMC-randomSampling/data
- BMC-randomSampling/data/150-list.csv
- BMC-randomSampling/plots
- BMC-randomSampling/plots/BMC-Fig1-AD-subsample.pdf
- BMC-randomSampling/plots/BMC-Fig2-AD-subsample-bySig.pdf
- BMC-randomSampling/src
- BMC-randomSampling/src/main-ad.R
- BMC-randomSampling/src/ad-subsample-bySignature.R
- BMC-randomSampling/src/ad-subsample.R
- BMC-randomSampling/src/loadData-AD.R
- BMC-randomSampling/COPYING
