# Supplementary material for: The healthy ageing gene expression signature for Alzheimer’s disease diagnosis: a random sampling perspective
Source: Genome Biol. 2018 Jul 25;19:97. doi: 10.1186/s13059-018-1481-6 (PMC6060554; doi:10.1186/s13059-018-1481-6)
Supplement: Supplementary file 2 — Code. This R code can be used to generate all figures presented in this correspondence. (TGZ 81 kb) [file 13059_2018_1481_MOESM2_ESM.tgz › BMC-randomSampling/README]

This code is intended to reproduce all figures in [1] and its
supplementary material.

src/ contains the code. The script main-ad.R generates the two figures
in the Correspondence. The first step is to download and format the
expression data and can be skipped after it has been run once, as the
data is saved in data/. Alternatively, RData files containing the
result of the data loading and experiments can be downloaded from
ftp://pbil.univ-lyon1.fr/pub/datasets/jacob/BMC-randomSamplingData.tgz
and copied into the data/ directory.

data/ contains the gene signature. After the data loading and analysis
scripts and are run, it also contains RData files with the result.

plots/ contains the figures generated by the scripts.

Requirements (R packages) for data loading: GEOquery, affy, annotate,
illuminaHumanv3.db, illuminaHumanv4.db, hgu133plus2.db

Requirements (R packages) for analysis: class, ROCR, dichromat

[1] The healthy ageing gene expression signature for Alzheimer's
  disease diagnosis: a random sampling perspective, Jacob and Speed,
  2017

Contact: laurent.jacob@univ-lyon1.fr
