# Supplementary material for: The healthy ageing gene expression signature for Alzheimer’s disease diagnosis: a random sampling perspective
Source: Genome Biol. 2018 Jul 25;19:97. doi: 10.1186/s13059-018-1481-6 (PMC6060554; doi:10.1186/s13059-018-1481-6)
Supplement: Supplementary file 2 — Code. This R code can be used to generate all figures presented in this correspondence. (TGZ 81 kb) [file 13059_2018_1481_MOESM2_ESM.tgz › BMC-randomSampling/data/150-list.csv]

HU133 Probeset_ID	Gene Symbol	Ratio of Y:0 muscle	Gene Title	Biology notes	Regulated by aerobic exercise	regulated by resistance training	Plos Age corr list	Sibille Age Brain Corr	PERLS Age SNPS	DNAm with age	DNAm with age
236278_at	HIST1H3E	down	Histone cluster 1, H3e	Replication-dependent histone; core component of nucleosome; reduced gene expression in aged mice in hippocampus	NO	NO	NO	NO	NO	NO	NO
204974_at	RAB3A	down	RAB3A, member RAS oncogene family	GTPase/Ca+ signalling; age-related changes in human brain; Alzheimer's Disease link;	NO	NO	NO	NO	NO	NO	NO
205050_s_at	MAPK8IP2	down	mitogen-activated protein kinase 8 interacting protein 2	AKA JIP2; scaffold protein that binds many JNK isoforms; regulates MAPK8; APP and Glucose - biochem of 'ageing diseases'	NO	NO	NO	NO	NO	NO	NO
206416_at	ZNF205	down	zinc finger protein 205	DNA binding protein; regulates human M-LPH - potentially oxidative stress related	NO	NO	NO	NO	NO	NO	NO
229730_at	SMTNL2	down	smoothelin-like 2	JNK substrate	NO	YES, down	NO	NO	NO	NO	NO
226674_at	SHISA4	down	shisa homolog 4 (Xenopus laevis)	Secreted and transmembrane protein; in Xenopus Shisa proteins may inhibit Wnt and FGF signaling	NO	NO	NO	NO	NO	NO	NO
234495_at	KLK15	down	kallikrein-related peptidase 15	Serine protease; upregulated in advanced tumours; snp associated with cancer risk; androgen regulated	NO	NO	NO	NO	NO	NO	NO
240686_x_at	TFRC	down	transferrin receptor (p90, CD71)	Iron delivery to cells; previously identified as underexpressed with age (in meta-analysis)	NO	NO	NO	yes	NO	NO	NO
234536_at	SARDH	down	sarcosine dehydrogenase	Mitochondrial matrix protein, catalyses oxidative demethylation of sarcosine	NO	NO	NO	NO	NO	NO	NO
239446_x_at	DCBLD2	down	discoidin, CUB and LCCL domain containing 2	Cancer-linked	NO	NO	NO	NO	NO	NO	NO
222197_s_at	LOC100128008	down	Similar to RIKEN 4933439F11		NO	NO	NO	NO	NO	NO	NO
227738_s_at	ARMC5	down	armadillo repeat containing 5	Armadillo/beta-catenin-like repeats. A tandemly repeated sequence motif first identified in the Drosophila segment polarity gene armadillo; repeats also found in the mammalian armadillo homolog beta-catenin, the junctional plaque protein plakoglobin, the adenomatous polyposis coli (APC) tumor suppressor protein, and a number of other proteins	NO	NO	NO	NO	NO	NO	NO
228876_at	BAIAP2L2	down	BAI1-associated protein 2-like 2	Binds phosphoinositides	NO	NO	NO	NO	NO	NO	NO
234694_at	CNTROB	down	centrobin, centrosomal BRCA2 interacting protein	Cell division - centriole associated; cancer-related	NO	NO	NO	NO	NO	NO	NO
203842_s_at	MAPRE3	down	microtubule-associated protein, RP/EB family, member 3	Microtubule-associated	NO	NO	NO	NO	NO	NO	NO
217079_at	217079_at	down	q12.13 Homo sapiens unknown protein mRNA		NO	NO	NO	NO	NO	NO	NO
217696_at	FUT7	down	fucosyltransferase 7 (alpha (1,3) fucosyltransferase)	Involved in creation of sialyl-Lewis X antigen	NO	NO	NO	NO	NO	NO	NO
217700_at	CNPY4	down	Canopy 4 homolog (zebrafish)	AKA Prat4b; secreted; negative regulator of Toll-like receptor trafficking/cell surface expression	NO	NO	NO	NO	NO	NO	NO
221309_at	RBM17	down	RNA binding motif protein 17	Part of spliceosome complex	NO	NO	NO	NO	NO	NO	NO
230044_at	PCYT2	down	phosphate cytidylyltransferase 2, ethanolamine	Enzyme involved in phospholipid biosynthesis; mice with PCYT2 accumulate more DAG and TG with age	NO	NO	NO	NO	NO	NO	NO
236091_at	HMGB2	down	high-mobility group box 2	Chromatin-associated; linked to osteoarthritis	NO	NO	yes	NO	NO	NO	NO
212512_s_at	CARM1	down	coactivator-associated arginine methyltransferase 1	Transcription; methylates proteins including histones & chromatin-associated proteins; in skeletal muscle, linked to glycogen gene expression and differentiation	NO	NO	NO	NO	NO	NO	NO
244707_at	HCN4	down	hyperpolarization activated cyclic nucleotide-gated potassium channel 4 (HCN4)	Potassium channel	NO	NO	NO	NO	NO	NO	NO
215488_at	215488_at	down	Vitelliform macular dystrophy 2 (Best disease, bestrophin)	Bestrophins may form chloride channels or regulate voltage-gated L-type calcium channels; linked to Vitelliform macular dystrophy	NO	NO	NO	NO	NO	NO	NO
202588_at	AK1	down	adenylate kinase 1	Cytosolic; energy metabolism	NO	NO	yes	NO	NO	NO	NO
215844_at	TNPO2	down	transportin 2	RanGTP-binding nuclear transport receptors; HuR is TRN2 export substrate; RNA binding	NO	NO	NO	NO	NO	NO	NO
228279_s_at	TNK2	down	Homo sapiens tyrosine kinase, non-receptor, 2	RAC related; tumour motility; cdc42hs?	NO	NO	NO	yes	NO	NO	NO
238006_at	SIN3A	down	SIN3 transcription regulator homolog A (yeast)	Transcriptional corepressor activity; HDAC regulation/chromatin remodelling	NO	NO	NO	NO	NO	NO	NO
240147_at	C7orf50	down	chromosome 7 open reading frame 50	Includes a pro-survival human ageing SNP	NO	NO	NO	NO	NO	NO	NO
243906_at	243906_at	down	Organic solute transporter alpha		NO	NO	NO	NO	NO	NO	NO
244504_x_at	ARF1	down	ADP-ribosylation factor 1 (microRNA 3620 within?)	Modulates cell surface Cdc42 dynamics; GTP-binding protein involved in protein trafficking; modulates vesicle budding/uncoating within Golgi complex	NO	NO	NO	NO	NO	NO	NO
210483_at	TNFRSF10C	down	tumor necrosis factor receptor superfamily, member 10c, decoy without an intracellular domain	AKA DCR1/TRAILR3; cytokine related, tumour related; receptor has extracellular TRAIL-binding domain + TM domain but no cytoplasmic death domain - not able to induce apoptosis but thought to be antagonistic receptor that protects cells from TRAIL-induced apoptosis	NO	NO	NO	NO	NO	NO	NO
216327_s_at	SIGLEC8	down	sialic acid binding Ig-like lectin 8	Adhesion molecule that mediates sialic-acid dependent binding to cells; mostly expressed in eosinophils and mast cells	NO	NO	NO	NO	NO	NO	NO
217046_s_at	AGER	down	advanced glycosylation end product-specific receptor	AKA RAGE; transmembrane receptor of Ig superfamily; binds advanced glycation endproducts; linked to pro-inflammatory gene activation; alternatively spliced with 6 isoforms - some lack TM domain and thought to be secreted; linked to impaired skeletal muscle insulin action via AGEs; increased in Alzheimer's Disease; Diabetes linked	NO	NO	NO	NO	NO	NO	NO
222080_s_at	SIRT5	down	Sirtuin 5	NAD-dependent protein acetylase associated with the mitochondria; involved in ammonia detoxification; deactivated by suramin; sirtuins linked to lifespan extension in rodents - resveratrol (possible SIRT activator) inhibits gene exp profile associated with muscle ageing; linked to brain ageing	NO	NO	NO	NO	NO	NO	NO
227456_s_at	C6orf136	down	chromosome 6 open reading frame 136		yes	NO	NO	NO	NO	NO	NO
227781_x_at	FAM57B	down	family with sequence similarity 57, member B	Transmembrane protein; PPARg responsive and linked to ceramides/adipogenesis regulation	NO	NO	NO	NO	NO	NO	NO
229508_at	U2AF2	down	U2 (RNU2) small nuclear RNA auxiliary factor 2	Pre-mRNA splicing factor	NO	NO	NO	NO	NO	NO	NO
211180_x_at	RUNX1	down	runt-related transcription factor 1	AKA AML1; transcription factor that binds to core elements of enhancers & promoters; regulates differentiation of hemopoietic stem cells into mature blood cells; leukemia link	NO	NO	NO	NO	NO	NO	NO
213690_s_at	213690_s_at	down			NO	NO	NO	NO	NO	NO	NO
213987_s_at	CDK13	down	cyclin-dependent kinase 13	Family members have roles as master switches in cell cycle control; impact on RNA processing/splicing	NO	NO	NO	NO	NO	NO	NO
218063_s_at	CDC42EP4	down	CDC42 effector protein (Rho GTPase binding) 4	May be GTPase related; GTP Rho binding; organisation of actin cytoskeleton	NO	NO	NO	NO	NO	NO	NO
219150_s_at	ADAP1	down	centaurin, alpha 1	Phospholipid binding protein; linked to Alzheimer's Disease	NO	NO	NO	NO	NO	NO	NO
229607_at	LOC100652912	down	uncharacterized LOC100652912		NO	NO	NO	NO	NO	NO	NO
236269_at	ZNF628	down	zinc finger protein 628		NO	NO	NO	NO	NO	NO	NO
239125_at	SLC25A5-AS1	down	SLC25A5 antisense RNA 1 (non-protein coding)	Antisense RNA to mitochondrial ANT2; SLC25A5 is an inner mitochondrial membrane transport protein that translocates ADP	NO	NO	NO	NO	NO	NO	NO
239422_at	GPC2	down	glypican 2 (cerebroglycan)	Cell surface proteoglycan; found in developing nervous system; role in cell adhesion	NO	NO	NO	NO	NO	NO	NO
239837_at	ADAM11	down	ADAM metallopeptidase domain 11	Metalloprotease-like protein	NO	NO	NO	NO	NO	NO	NO
240098_at	RIF1	down	RAP1 interacting factor homolog (yeast)	Maybe involved in DNA repair; telomere-associated (may regulate telomere length)	NO	NO	NO	NO	NO	NO	NO
244182_at	244182_at	down	Homo sapiens, clone IMAGE:5756056, mRNA		NO	NO	NO	NO	NO	NO	NO
89476_r_at	NPEPL1	down	aminopeptidase-like 1	May catalyze removal of unsusbstituted N-terminal AA from various peptides	NO	NO	NO	NO	NO	NO	NO
202312_s_at	COL1A1	down	collagen, type I, alpha 1	Reduced in aging skin and bone; osteoporosis linked	NO	YES, up	NO	NO	NO	NO	NO
208232_x_at	NRG1	down	neuregulin 1	Repairs nerve damage in the adult; high levels linked to longevity in rodents	NO	NO	NO	NO	NO	NO	NO
209280_at	MRC2	down	mannose receptor, C type 2	Role in ECM remodelling; linked to tumourigenesis and metastasis	NO	NO	NO	NO	NO	NO	NO
220482_s_at	SERGEF	down	secretion regulating guanine nucleotide exchange factor	Guanyl-nucleotide exchange factor activity - may be involved in secretion process; deafness-related	NO	NO	NO	NO	NO	NO	NO
226871_s_at	ATG4D	down	autophagy related 4D, cysteine peptidase	Cysteine-type endopeptidase involved in autophagy	NO	NO	NO	NO	NO	NO	NO
244164_at	FAM223B	down	Homo sapiens family with sequence similarity 223, member B (non-protein coding) (FAM223B), non-coding RNA	Non-protein coding	NO	NO	NO	NO	NO	NO	NO
244591_x_at	RNF207	down	Ring finger protein 207	Variation in QT interval SNPS	NO	NO	NO	NO	NO	NO	NO
211837_s_at	PTCRA	down	pre T-cell antigen receptor alpha	T cell development	NO	NO	NO	NO	NO	NO	NO
214213_x_at	LMNA	down	lamin A/C	Linked to Hutchinson-Gilford Progeria Syndrome (HGPS), caused by a spontaneous mutation (truncated version), and characterized by premature aging. Nuclear membrane structural component- roles in cell cycle control, DNA Replication & chromatin organisation; cleaved during apoptosis; mice deficient have enhanced mTORC1 signaling linked to dystrophic pathology	NO	YES, up	NO	NO	yes	NO	NO
214316_x_at	CALR	down	Calreticulin	Calcium binding/regulation; protein folding in ER; possible nuclear receptor modulation; reduced protein expression during aging in mouse skeletal muscle	NO	NO	NO	NO	NO	NO	NO
223415_at	RPP25	down	ribonuclease P 25kDa subunit	Component of ribonuclease P, a protein complex that generates mature tRNA by cleaving their 5' ends; linked to developmental brain disorders	NO	NO	NO	NO	NO	NO	NO
228677_s_at	RASAL3	down	RAS protein activator like 3	Ras GTPase activator activity	NO	NO	NO	NO	NO	NO	NO
228684_at	ZNF503	down	zinc finger protein 503	AKA Nolz1; RAR signalling	NO	NO	NO	NO	NO	NO	NO
236845_at	TRIM62	down	tripartite motif containing 62	E3 ubiquitin ligase; potential immune role	NO	NO	NO	NO	NO	NO	NO
238046_x_at	PWWP2B	down	PWWP domain containing 2B	Histone modification biochemistry	NO	NO	NO	NO	NO	NO	NO
207883_s_at	TFR2	down	transferrin receptor 2	iron homeostasis	NO	NO	NO	NO	NO	NO	NO
209983_s_at	NRXN2	down	neurexin 2	Neurological role; loss of function disorders - neuronal cell surface protein with role in cell recognition and adhesion molecule binding	NO	NO	NO	NO	NO	NO	NO
210364_at	SCN2B	down	sodium channel, voltage-gated, type II, beta subunit	Subunit of voltage-gated sodium channel; may be regulated by BACE1	NO	NO	NO	NO	NO	NO	NO
219967_at	MRM1	down	mitochondrial rRNA methyltransferase 1 homolog (S. cerevisiae)	Mitochondrial ribosome complex; RNA methylation	NO	NO	NO	NO	NO	NO	NO
220989_s_at	AMN	down	amnion associated transmembrane protein	Developmental gene; transmembrane protein thought to regulate bone morphogenetic protein (BMP) receptor function	NO	NO	NO	NO	NO	NO	NO
231764_at	CHRAC1	down	chromatin accessibility complex 1	Histone-fold protein that binds DNA	NO	NO	NO	NO	NO	NO	NO
233894_x_at	EMID2	down	EMI domain containing 2	AKA COL26A1	NO	NO	NO	NO	NO	NO	NO
234003_at	ENOX2	down	ecto-NOX disulfide-thiol exchanger 2	Cell surface protein; two enzyme activities - catalysis of hydroquinone or NADH oxidation and protein disulfide interchange - may control physical membrane displacement for vesicle budding or cell enlargement; pro-growth in tumour cells	NO	NO	NO	NO	NO	NO	NO
235671_at	235671_at	down	Homo sapiens BAC clone RP11-489G24		NO	NO	NO	NO	NO	NO	NO
236746_at	GALNT1	down	UDP-N-acetyl-alpha-D-galactosamine:polypeptide N-acetylgalactosaminyltransferase 1 (GalNAc-T1)	O-linked oligosaccharide biosynthesis; reduced with age of bone cell donor	NO	NO	NO	NO	NO	NO	NO
206080_at	PLCH2	down	phospholipase C, eta 2	G-coupled protein receptor modulation; lipid catabolic processes	NO	NO	NO	yes	NO	NO	NO
213433_at	ARL3	down	ADP-ribosylation factor-like 3	Member of ribosylation factor family of GTP-binding proteins; RP2 is a GTPase-activating protein (GAP) for ARL3	NO	NO	NO	NO	NO	NO	NO
214209_s_at	ABCB9	down	ATP-binding cassette, sub-family B (MDR/TAP), member 9	Membrane-associated ATP-binding cassette transporter; may transport peptides from cytosol into lysosomal lumen; associated with antigen processing	NO	NO	NO	NO	NO	NO	NO
215649_s_at	MVK	down	mevalonate kinase	Mevanolate kinase activity - key enzyme in isoprenoid and sterol biosynthesis; substrate for Geranylgeranylpyrophosphate leads to aberrant activation of the small GTPase Rac1	NO	NO	NO	NO	NO	NO	NO
230693_at	ATP2A1	down	ATPase, Ca++ transporting, cardiac muscle, fast twitch 1	Catalyzes ATP hydrolysis coupled with Ca++ translocation, & is involved in muscle excitation and contraction	NO	NO	NO	NO	NO	NO	NO
231520_at	SLC35F3	down	Solute carrier family 35, member F3		NO	NO	NO	NO	NO	NO	NO
239523_at	TUSC5	down	tumor suppressor candidate 5	Expressed abundantly in WAT, BAT and peripheral afferent neurons; may be involved in fat metabolism - increased expression in response to PPARgamma agonist in 3T3-L1 cells	NO	NO	NO	NO	NO	NO	NO
240116_at	240116_at	down	AT rich interactive domain 1B (SWI1-like)		NO	NO	NO	NO	NO	NO	NO
241427_x_at	FBXW7	down	Homo sapiens F-box and WD repeat domain containing 7, E3 ubiquitin protein ligase (FBXW7)	Substrate recognition component of SCF (SKP1-CUL1-F-box protein) E3 ubiquitin-protein ligase complex - mediates ubiquitination of cyclin E; mutations linked to cancer	NO	NO	NO	NO	NO	NO	NO
208129_x_at	RUNX1	down	runt-related transcription factor 1 (acute myeloid leukemia 1; aml1 oncogene)	AKA AML1; transcription factor that binds to core elements of enhancers & promoters; regulates differentiation of hemopoietic stem cells into mature blood cells; leukemia link	NO	NO	NO	NO	NO	NO	NO
216980_s_at	SPN	down	sialophorin (gpL115, leukosialin, CD43)	Transmembrane protein found on surface of immune cells; Wiskott-Aldrich syndrome	NO	NO	NO	NO	NO	NO	NO
218762_at	ZNF574	down	zinc finger protein 574		NO	NO	NO	NO	NO	NO	NO
219756_s_at	POF1B	down	premature ovarian failure, 1B	Associated with premature ovarian failure	NO	NO	NO	NO	NO	NO	NO
226141_at	CCDC149	down	coiled-coil domain containing 149		NO	NO	NO	NO	NO	NO	NO
229047_at	PLEKHB1	down	Pleckstrin homology domain containing, family B (evectins) member 1	developmental; membrane-associated signal transduction activity	NO	NO	NO	yes	NO	NO	NO
229343_at	GTSE1	down	G-2 and S-phase expressed 1	Expressed in S & G2 phase of cell cycle; microtubule-associated protein important in cell migration	NO	NO	NO	NO	NO	NO	NO
237046_x_at	IL34	down	interleukin 34	Alternative ligand for Csf-1 receptor; vitD regulated in skeletal cells; increased in serum and synovial fluid from rheumatoid arthritis patients	NO	NO	NO	NO	NO	NO	NO
239060_at	239060_at	down	Homo sapiens Chromosome 11q13 BAC Clone b79g17		NO	NO	NO	NO	NO	NO	NO
240241_at	240241_at	down	RP11-269P11 on chromosome 9		NO	NO	NO	NO	NO	NO	NO
207914_x_at	EVX1	down	even-skipped homeobox 1	Developmental; altered methylation in cancers	NO	NO	NO	NO	NO	NO	NO
213052_at	PRKAR2A	down	protein kinase, cAMP-dependent, regulatory, type II, alpha	Subunit of cAMP-dependent protein kinase; age-dependent changes reported in rats	NO	NO	NO	NO	NO	NO	NO
217410_at	AGRN	down	agrin	Large proteoglycan; Induces aggregation of signaling proteins in immune and nervous systems through a common lipid raft pathway; role in development of NMJ during embryogenesis; binds several proteins on skeletal muscle surface like MuSK receptor, laminin & dystroglycan - stabilise NMJ	NO	NO	NO	yes	NO	NO	NO
225072_at	ZCCHC3	down	zinc finger, CCHC domain containing 3		NO	NO	NO	NO	NO	NO	NO
234400_at	234400_at	down			NO	NO	NO	NO	NO	NO	NO
203055_s_at	ARHGEF1	down	Rho guanine nucleotide exchange factor (GEF) 1	Rho guanine nucleotide exchange factor	NO	NO	NO	NO	NO	NO	NO
206906_at	ICAM5	down	intercellular adhesion molecule 5, telencephalin	Transmembrane glycoprotein involved in adhesion	NO	NO	NO	NO	NO	NO	NO
220529_at	FLJ11710	down	uncharacterized protein FLJ11710		NO	NO	NO	NO	NO	NO	NO
231242_at	BHLHE41	down	basic helix-loop-helix family, member e41	AKA DEC2 or Sharp-1; regulator of aggressive breast cancer; antitumour promotes HIF1 deg.; negative regulator of transcription from RNA Pol II promoter; regulator of molecular clock	NO	NO	NO	NO	NO	NO	NO
234342_at	FAM20C	down	family with sequence similarity 20, member C	Calcium-binding kinase that phosphorylates the caseins and several secreted proteins implicated in biomineralization; loss relates to bone disorders	NO	NO	NO	NO	NO	NO	NO
234748_x_at	KIF20B	down	kinesin family member 20B	Plus-end-directed motor enzyme that is required for completion of cytokinesis	NO	NO	NO	NO	NO	NO	NO
240325_x_at	SOX30P1	down	Homo sapiens SRY (sex determining region Y)-box 30 pseudogene 1 (SOX30P1)	Transcriptional activator; developmental	NO	NO	NO	NO	NO	NO	NO
201592_at	EIF3H	down	eukaryotic translation initiation factor 3, subunit 3 gamma, 40kDa	Important in initiation of protein translation; cancer-linked	NO	NO	NO	NO	NO	NO	NO
203876_s_at	MMP11	down	matrix metallopeptidase 11 (stromelysin 3)	AKA stromelysin 3; overexpressed in human tumours	NO	NO	NO	NO	NO	NO	NO
223137_at	ZDHHC4	down	zinc finger, DHHC-type containing 4		NO	NO	NO	NO	NO	NO	NO
223426_s_at	EPB41L4B	down	erythrocyte membrane protein band 4.1 like 4B	Cytoskeletal binding protein; highly expressed in melanoma cells; progression in breast cancer	NO	NO	NO	NO	yes	NO	NO
227563_at	FAM27E3	down	family with sequence similarity 27, member E3		NO	NO	NO	NO	NO	NO	NO
231402_at	231402_at	down	Homo sapiens BAC clone RP11-563K23 from 7		NO	NO	NO	NO	NO	NO	NO
238125_at	ADAMTS16	down	ADAM metallopeptidase with thrombospondin type 1 motif, 16	Expressed in human cartilage and synovium; increased expression in tissues from osteoarthritis patients; increased by TGFbeta in chondrocytes; linked to hypertension	NO	NO	NO	NO	NO	NO	NO
209097_s_at	JAG1	down	jagged 1	rs2273061 of JAG1 gene associated with high BMD; lower fracture risk; G allele rs2273061 higher JAG1 mRNA; ligand for Notch receptors; reduced expression in skeletal muscle from older men compared to young	NO	YES, up	NO	NO	NO	NO	NO
214125_s_at	NENF	down	Neuron derived neurotrophic factor	Neuron differentiation and development	NO	NO	NO	NO	NO	NO	NO
215026_x_at	SCNN1A	down	sodium channel, non-voltage-gated 1 alpha subunit	Subunit of non-voltage-gated, amiloride-sensitive, sodium channel; lung fluid homeostasis role	NO	NO	NO	NO	NO	NO	NO
217074_at	SMOX	down	spermine oxidase	Polyamine oxidase; some link to SMAD signalling	NO	NO	NO	NO	NO	NO	NO
220096_at	RNASET2	down	Homo sapiens ribonuclease T2 (RNASET2)	Ribonuclease; appears to suppress tumorigenicity	NO	NO	NO	NO	NO	NO	NO
222323_at	CRYGEP	down	crystallin, gamma E, pseudogene		NO	NO	NO	NO	NO	NO	NO
227211_at	PHF19	down	PHD finger protein 19	Polycomb repressive complex 2; Phf19 binds with H3K36me2 and H3K36me3; zinc bindng; transcriptional repressor; overexpressed in many types of cancer	NO	NO	NO	NO	NO	NO	NO
227720_at	ANKRD13B	down	ankyrin repeat domain 13B	Related to EGF signalling	NO	NO	NO	NO	NO	NO	NO
230345_at	SEMA7A	down	semaphorin 7A, GPI membrane anchor (John Milton Hagen blood group)	Axonal growth; t-cell function; binds to cell surfaces via GPI linkage; role in integrin-mediated signaling - promotes formation of focal adhesion complexes; promotes pro-inflammatory cytokine production by monocytes & macrophages	NO	NO	NO	NO	NO	NO	NO
205224_at	SURF2	down	surfeit 2		NO	NO	NO	NO	NO	NO	NO
212114_at	ATXN7L3B	down	hypothetical LOC552889	Linked to neurological disease	NO	NO	NO	NO	NO	NO	NO
220849_at	LOC79999	down	uncharacterized LOC79999		NO	NO	NO	NO	NO	NO	NO
223153_x_at	TMUB1	down	transmembrane and ubiquitin-like domain containing 1	Cell cycle progression, DNA repair, apoptosis; mouse wakefulness	NO	NO	NO	NO	NO	NO	NO
230576_at	BLOC1S3	down	Biogenesis of lysosome-related organelles complex-1, subunit 3	Biogenesis of organelles of the endosomal-lysosomal system	NO	NO	NO	NO	NO	NO	NO
238406_x_at	SEZ6L2	down	seizure related 6 homolog (mouse)-like 2	Cell surface protein; link to autism spectrum disorders & increased in lung cancers	NO	NO	NO	NO	NO	NO	NO
224886_at	JMJD8	down	jumonji domain containing 8	Possibly epigenetic-related	NO	NO	NO	NO	NO	NO	NO
225693_s_at	CAMTA1	down	calmodulin binding transcription activator 1	Tumour suppressor; transcriptional activator; cancer-related	NO	NO	yes	NO	yes	NO	NO
226706_at	FAM20C	down								NO	NO
227287_at	CITED2	down	Cbp/p300-interacting transactivator, with Glu/Asp-rich carboxy-terminal domain, 2	Regulates PPARg/PGC1a, HIF1; increased by fasting; downregulated in ageing rat tendon; transcriptional coactivator of p300/CBP-mediated transcriptional coactivator complex; positive regulator of TGFbeta signaling	NO	NO	NO	NO	NO	NO	NO
239522_at	IL12RB1	down	interleukin 12 receptor, beta 1	Innate immunity; forms part of the IL-12R complex for high affinity binding of IL-12	NO	NO	NO	NO	NO	NO	NO
244193_at	DNAJC22	down	DnaJ (Hsp40) homolog, subfamily C, member 22	Heat-shock family member; protein folding; wurst protein; endocytosis	NO	NO	NO	NO	NO	NO	NO
220024_s_at	PRX	down	periaxin	Nerve development; interacts with dystroglycan complex; early onset Charcot-Marie-Tooth neuropathy	NO	NO	NO	NO	NO	NO	NO
241563_at	241563_at	down	Homo sapiens chromosome 3 clone RP11-384L8		NO	NO	NO	NO	NO	NO	NO
240550_at	OTUB2	down	OTU domain, ubiquitin aldehyde binding 2	De-ubiquitinating enzyme	NO	NO	NO	NO	NO	NO	NO
235879_at	MBNL1	up	muscle blind like 1	RNA binding; regulates splicing; regulates insulin receptor splicing - affecting binding kinetics	NO	NO	yes	NO	NO	negative	NO
239629_at	CFLAR	up	CASP8 and FADD-like apoptosis regulator	anti-apoptotic; inhibits TNFRSF6-mediated apoptosis; lacks caspase acivity; c-FLIP may be related to muscle ageing in mouse model - overexpression in TG mice affected satellite cell prolif & promoted SM ageing	NO	NO	yes	NO	NO	NO	NO
241789_at	RBMS3	up	RNA binding motif, single stranded interacting protein 3	TGFbeta-related; links to bone mineral density and tumours	NO	NO	NO	NO	NO	NO	NO
212649_at	DHX29	up	DEAH (Asp-Glu-Ala-His) box polypeptide 29	RNA helicase involved in translation initiation	NO	NO	NO	NO	NO	NO	NO
219737_s_at	PCDH9	up	protocadherin 9	Calcium-dependent cell-cell adhesion and recognition protein; neural	NO	NO	yes	NO	NO	NO	NO
230375_at	PNISR	up	PNN-interacting serine/arginine-rich protein	AKA splicing factor, arginine/serine-rich 18; regulated by ageing in mouse (PMID: 19968875)	NO	NO	NO	NO	NO	NO	NO
204362_at	SKAP2	up	src kinase associated phosphoprotein 2	Adapter protein; linked to actin assembly & stress fibre formation - regulates HSF4b (linked to cataracts); increased with age in mice hearts - reversed by caloric restriction	NO	YES, up	NO	NO	NO	NO	NO
231199_at	RP11-271C24.3	up	Mak3 homolog (S. cerevisiae)		NO	NO	NO	NO	NO	NO	NO
221589_s_at	ALDH6A1	up	aldehyde dehydrogenase 6 family, member A1	AKA MMSDH; targeted in ageing rat heart; mitochondrial tetramer expressed at high levels in the liver, kidney and heart and at lower levels in muscle and brain; mitochondrial enzyme with role in valine and pyrimidine catabolic pathways	NO	NO	yes	NO	NO	NO	NO
204731_at	TGFBR3	up	transforming growth factor, beta receptor III (betaglycan, 300kDa)	AKA betaglycan; cell surface proteoglycan that acts as co-receptor with other TGFB receptor superfamily members; reduced expression in various cancers	NO	NO	NO	NO	NO	NO	NO
1556095_at	UNC13C	up	unc-13 homolog C (C. elegans)	Link to processing of phorbol esters processing: APP, receptor activation may reduce Beta-A: Learning?; unc13 genes in c.elegans linked to aging and longevity	NO	YES, down	yes	NO	NO	NO	NO
242197_x_at	CD36	up	CD36 molecule (thrombospondin receptor)	Receptor for oxidised lipids; increases with age; contributes to obesity-related cardiac hypertrophy in mice	NO	YES, up	NO	NO	NO	NO	NO
