# Supplementary material for: The healthy ageing gene expression signature for Alzheimer’s disease diagnosis: a random sampling perspective
Source: Genome Biol. 2018 Jul 25;19:97. doi: 10.1186/s13059-018-1481-6 (PMC6060554; doi:10.1186/s13059-018-1481-6)
Supplement: Supplementary file 2 — Code. This R code can be used to generate all figures presented in this correspondence. (TGZ 81 kb) [file 13059_2018_1481_MOESM2_ESM.tgz › BMC-randomSampling/src/main-ad.R]

## This file is part of randomSampling.

## randomSampling is free software: you can redistribute it and/or modify
## it under the terms of the GNU General Public License as published by
## the Free Software Foundation, either version 3 of the License, or
## (at your option) any later version.

## randomSampling is distributed in the hope that it will be useful,
## but WITHOUT ANY WARRANTY; without even the implied warranty of
## MERCHANTABILITY or FITNESS FOR A PARTICULAR PURPOSE.  See the
## GNU General Public License for more details.

## You should have received a copy of the GNU General Public License
## along with randomSampling.  If not, see <http://www.gnu.org/licenses/>

source('loadData-AD.R') # Re-build the data
source('ad-subsample.R') # Correspondence Fig 1
source('ad-subsample-bySignature.R') # Correspondence Fig2, takes ~15 days
