# Supplementary material for: The healthy ageing gene expression signature for Alzheimer’s disease diagnosis: a random sampling perspective
Source: Genome Biol. 2018 Jul 25;19:97. doi: 10.1186/s13059-018-1481-6 (PMC6060554; doi:10.1186/s13059-018-1481-6)
Supplement: Supplementary file 2 — Code. This R code can be used to generate all figures presented in this correspondence. (TGZ 81 kb) [file 13059_2018_1481_MOESM2_ESM.tgz › BMC-randomSampling/src/ad-subsample-bySignature.R]

## This file is part of randomSampling.

## randomSampling is free software: you can redistribute it and/or modify
## it under the terms of the GNU General Public License as published by
## the Free Software Foundation, either version 3 of the License, or
## (at your option) any later version.

## randomSampling is distributed in the hope that it will be useful,
## but WITHOUT ANY WARRANTY; without even the implied warranty of
## MERCHANTABILITY or FITNESS FOR A PARTICULAR PURPOSE.  See the
## GNU General Public License for more details.

## You should have received a copy of the GNU General Public License
## along with randomSampling.  If not, see <http://www.gnu.org/licenses/>

library(class) # knn function
library(ROCR) # accuracy, auc computation
library(dichromat) # colors

## Load the data
## source('loadData-AD.R')
load('../data/ad-data.RData')
rm(.Random.seed)

## Assume we predict CTL vs rest
Y.GSE63060 <- factor(Y.GSE63060)
Y.GSE63061 <- factor(Y.GSE63061)
levels(Y.GSE63060)[3] = "status: AD"
levels(Y.GSE63061)[3] = "status: AD"

sigPerf <- function(train, test, sig, perf=TRUE){
    if(all(sig %in% colnames(train$X)) && all(sig %in% colnames(test$X))){
        train$X <- train$X[, sig]
        test$X <- test$X[, sig]
    }else{
        stop('Some probesets from the signature were not present in the array')
    }
    Y.pred <- knn(train$X, test$X, train$Y, k=5, prob=TRUE)
    prob <- attr(Y.pred, 'prob')
    if(perf){
        lvls <- levels(train$Y)
        score <- prob
        score[lvls[Y.pred] == lvls[2]] <- 1 - score[lvls[Y.pred] == lvls[2]]
        pred <- prediction(score, 1*(lvls[test$Y] == lvls[1]))
        return(list(acc=mean(Y.pred == test$Y), auc=performance(pred, 'auc')@y.values[[1]], Y.pred=Y.pred))
    }else{
        return(list(Y.pred=Y.pred, prob=prob))
    }
}

loocv <- function(X, Y, fun, ...){
    n <- nrow(X)
    lvls <- levels(Y)
    Y.pred <- factor(c(), levels=lvls)
    score <- rep(NA, n)
    for(ii in 1:n){
        spl.res <- fun(train=list(X=X[-ii, ], Y=Y[-ii]),
                       test=list(X=X[ii, , drop=FALSE], Y=Y[ii]),
                       perf=FALSE,
                       ...)
        Y.pred[ii] <- spl.res$Y.pred
        score[ii] <- spl.res$prob
    }
    score[lvls[Y.pred] == lvls[2]] <- 1 - score[lvls[Y.pred] == lvls[2]]
    pred <- prediction(score, 1*(lvls[Y] == lvls[1]))

    return(list(acc=mean(Y.pred == Y), auc=performance(pred, 'auc')@y.values[[1]], Y.pred=Y.pred))
}

print('Predicting with Sood et al. signature')

ad1.sig <- gs1.sig
ad2.sig <- gs2.sig

## Cohort 1
ad1.res <- loocv(X=X.GSE63060, Y=Y.GSE63060, fun=sigPerf, sig=ad1.sig)

## Cohort 2
ad2.res <- loocv(X=X.GSE63061, Y=Y.GSE63061, fun=sigPerf, sig=ad2.sig)

## Random sets of 150 probesets

ad.mask.1 <- (Y.GSE63060 == "status: AD")
ad.idx.1 <- which(ad.mask.1)
non.ad.idx.1 <- which(!ad.mask.1)
ad.mask.2 <- (Y.GSE63061 == "status: AD")
ad.idx.2 <- which(ad.mask.2)
non.ad.idx.2 <- which(!ad.mask.2)

n.sig <- 5e2
n.rep <- 2e2
sub.prop <- 0.5
rand.auc.1 <- rand.auc.2 <- matrix(NA, n.sig, n.rep)
auc.1 <- auc.2 <- rep(NA, n.rep)
rand.sig.1 <- rand.sig.2 <- list()
print('Building random signatures')
for(ii in 1:n.sig){
    ## Easiest (less comparable?): sample from illumina probes
    ## rand.sig.1 <- sample(colnames(X.GSE63060), length(ad1.sig))
    ## rand.sig.2 <- sample(colnames(X.GSE63061), length(ad2.sig))

    ## Sample from affy probes, then re-map
    rand.sig.affy <- sample(colnames(X.GSE59880), 150)
    rand.gs <- gs.affy[rand.sig.affy[rand.sig.affy %in% names(gs.affy)]]
    rand.gs <- rand.gs[!is.na(rand.gs)]
    
    rand.sig.1[[ii]] <- unlist(sapply(rand.gs, FUN=function(ss){
        map <- which(gs1.ill == ss)
        return(names(gs1.ill)[map])
    }))
    names(rand.sig.1[[ii]]) <- sapply(names(rand.sig.1[[ii]]), FUN=function(ss) sub("[0-9]+$", "", ss))
    
    rand.sig.2[[ii]] <- unlist(sapply(rand.gs, FUN=function(ss){
        map <- which(gs2.ill == ss)
        return(names(gs2.ill)[map])
    }))
    names(rand.sig.2[[ii]]) <- sapply(names(rand.sig.2[[ii]]), FUN=function(ss) sub("[0-9]+$", "", ss))
}
print('Predicting over random subsamples using random and Sood signatures')
for(jj in 1:n.rep){

        ## Stratified random subsample
        rand.sub.1 <- c(ad.idx.1[sample(1:length(ad.idx.1), ceiling(sub.prop*length(ad.idx.1)))],
                        non.ad.idx.1[sample(1:length(non.ad.idx.1), ceiling(sub.prop*length(non.ad.idx.1)))])
        rand.sub.2 <- c(ad.idx.2[sample(1:length(ad.idx.2), ceiling(sub.prop*length(ad.idx.2)))],
                        non.ad.idx.2[sample(1:length(non.ad.idx.2), ceiling(sub.prop*length(non.ad.idx.2)))])
        
        ## Sood et al. signature over this subsample
        ad1.tmp <- loocv(X=X.GSE63060[rand.sub.1, ], Y=Y.GSE63060[rand.sub.1],
                         fun=sigPerf, sig=ad1.sig)
        ad2.tmp <- loocv(X=X.GSE63061[rand.sub.2, ], Y=Y.GSE63061[rand.sub.2],
                         fun=sigPerf, sig=ad2.sig)

        auc.1[jj] <- ad1.tmp$auc
        auc.2[jj] <- ad2.tmp$auc

        for(ii in 1:n.sig){
            print(c(jj, ii))

            ## Random signature over this subsample
            ad1.rand.tmp <- loocv(X=X.GSE63060[rand.sub.1, ], Y=Y.GSE63060[rand.sub.1],
                                  fun=sigPerf, sig=rand.sig.1[[ii]])
            ad2.rand.tmp <- loocv(X=X.GSE63061[rand.sub.2, ], Y=Y.GSE63061[rand.sub.2],
                                  fun=sigPerf, sig=rand.sig.2[[ii]])
            
            rand.auc.1[ii, jj] <- ad1.rand.tmp$auc
            rand.auc.2[ii, jj] <- ad2.rand.tmp$auc
    }
}

save.image('../data/ad-subsampling-bySignature-experiments.RData')

CEX <- 2
pdf('../plots/BMC-Fig2-AD-subsample-bySig.pdf', height=9, width=9)
par(mar=c(5,5,4,2))
meds.1 <- apply(rbind(rand.auc.1, auc.1), 1, median)
meds.2 <- apply(rbind(rand.auc.2, auc.2), 1, median)
boxplot(list(Cohort1=meds.1[1:n.sig], Cohort2=meds.2[1:n.sig]),
        cex.lab=CEX, cex.axis=CEX, cex.main=CEX, ylab='Median AUC across 200 subsamplings')
points(1:2, c(meds.1[n.sig+1], meds.2[n.sig+1]), col='darkolivegreen4', pch=19,
       cex.lab=CEX, cex.axis=CEX, cex.main=CEX)
dev.off()
