# Supplementary material for: The healthy ageing gene expression signature for Alzheimer’s disease diagnosis: a random sampling perspective
Source: Genome Biol. 2018 Jul 25;19:97. doi: 10.1186/s13059-018-1481-6 (PMC6060554; doi:10.1186/s13059-018-1481-6)
Supplement: Supplementary file 2 — Code. This R code can be used to generate all figures presented in this correspondence. (TGZ 81 kb) [file 13059_2018_1481_MOESM2_ESM.tgz › BMC-randomSampling/src/loadData-AD.R]

## This file is part of randomSampling.

## randomSampling is free software: you can redistribute it and/or modify
## it under the terms of the GNU General Public License as published by
## the Free Software Foundation, either version 3 of the License, or
## (at your option) any later version.

## randomSampling is distributed in the hope that it will be useful,
## but WITHOUT ANY WARRANTY; without even the implied warranty of
## MERCHANTABILITY or FITNESS FOR A PARTICULAR PURPOSE.  See the
## GNU General Public License for more details.

## You should have received a copy of the GNU General Public License
## along with randomSampling.  If not, see <http://www.gnu.org/licenses/>

library(GEOquery) # Get GEO data
library(affy) # RMA normalization

## Probeset mapping packages
library(annotate)
library(illuminaHumanv3.db)
library(illuminaHumanv4.db)
library(hgu133plus2.db)

## 150 probeset signature
rcsv <- read.csv(file='../data/150-list.csv')
sig <-  as.character(rcsv$HU133.Probeset_ID)

## Gene symbols for affy probes in signature
gs.affy <- sapply(sig, FUN=function(ss) get(ss, env=hgu133plus2SYMBOL))
gs.affy <- gs.affy[!is.na(gs.affy)]

## AD cohort 1

geo <- getGEO('GSE63060', destdir='../data')
X.GSE63060 <- exprs(geo[[1]])

GSE63060.annot <- pData(geo[[1]])

case.ctl.mask <- (GSE63060.annot$characteristics_ch1.4 == "included in case -control study: yes")
X.GSE63060 <- X.GSE63060[, case.ctl.mask]
Y.GSE63060 <- factor(GSE63060.annot$characteristics_ch1[case.ctl.mask])
X.GSE63060 <- t(X.GSE63060)

## Gene symbols for Illumina V3 probes on the array
gs1.ill <- sapply(colnames(X.GSE63060), FUN=function(ss) get(ss, env=illuminaHumanv3SYMBOL))
gs1.ill <- gs1.ill[!is.na(gs1.ill)]

## Illumina probes mapping to affy signature probes. Either
## keeping all of them, or only the one with largest intensity for
## each affy probe (commented out).

## intensities1 <- apply(X.GSE63060, 2, FUN=function(v) sum(v^2))
gs1.sig <- unlist(sapply(gs.affy, FUN=function(ss){
    map <- which(gs1.ill == ss)
    ## return(names(gs1.ill)[map[which.max(intensities1[map])]])
    return(names(gs1.ill)[map])
}))

names(gs1.sig) <- sapply(names(gs1.sig), FUN=function(ss) sub("[0-9]+$", "", ss))

## AD cohort 2

geo <- getGEO('GSE63061', destdir='../data')
X.GSE63061 <- exprs(geo[[1]])

GSE63061.annot <- pData(geo[[1]])

case.ctl.mask <- (GSE63061.annot$characteristics_ch1.4 == "included in case -control study: yes")
X.GSE63061 <- X.GSE63061[, case.ctl.mask]
Y.GSE63061 <- factor(GSE63061.annot$characteristics_ch1[case.ctl.mask])
X.GSE63061 <- t(X.GSE63061)

## Gene symbols for Illumina V4 probes on the array
gs2.ill <- sapply(colnames(X.GSE63061), FUN=function(ss) get(ss, env=illuminaHumanv4SYMBOL))
gs2.ill <- gs2.ill[!is.na(gs2.ill)]

## Illumina probes mapping to affy signature probes. Either
## keeping all of them, or only the one with largest intensity for
## each affy probe (commented out).

## intensities2 <- apply(X.GSE63061, 2, FUN=function(v) sum(v^2))
gs2.sig <- unlist(sapply(gs.affy, FUN=function(ss){
    map <- which(gs2.ill == ss)
    ## return(names(gs2.ill)[map[which.max(intensities2[map])]])
    return(names(gs2.ill)[map])
}))

names(gs2.sig) <- sapply(names(gs2.sig), FUN=function(ss) sub("[0-9]+$", "", ss))

## Data used to extract 150 marker signature. Use only to extract
## probenames, from which we will sample random signatures.

GSE59880.cel <- getGEOSuppFiles('GSE59880', baseDir='../data')
system(sprintf('tar xf %s -C ../data/GSE59880', rownames(GSE59880.cel)[1]))
GSE59880 <- justRMA(filenames=list.files('../data/GSE59880/', pattern='*.CEL.gz', full.names=TRUE), compress=TRUE)
X.GSE59880 <- t(exprs(GSE59880))

gs.affy <- sapply(colnames(X.GSE59880), FUN=function(ss) get(ss, env=hgu133plus2SYMBOL))
gs.affy <- gs.affy[!is.na(gs.affy)]

save.image('../data/ad-data.RData')
